# Supplementary material for: Comparison of Characteristics and Survival Rates of Resectable Pancreatic Ductal Adenocarcinoma according to Tumor Location
Source: Biomedicines. 2021 Nov 17;9(11):1706. doi: 10.3390/biomedicines9111706 (PMC8615679; doi:10.3390/biomedicines9111706)
Supplement: Supplementary file 1 [file biomedicines-09-01706-s001.zip]

Archive with 1 entries (1 files):
- biomedicines-1446277-supplementary.pdf
